# Supplementary material for: Ultra-Mutation in IDH Wild-Type Glioblastomas of Patients Younger than 55 Years is Associated with Defective Mismatch Repair, Microsatellite Instability, and Giant Cell Enrichment
Source: Cancers (Basel). 2019 Aug 30;11(9):1279. doi: 10.3390/cancers11091279 (PMC6770353; doi:10.3390/cancers11091279)
Supplement: Supplementary file 1 [file cancers-11-01279-s001.xlsx]

## Sheet: S1_coverage
Supplementary Table 1: Coverage detail of sequencing analysis performed.
	coverage	id tumor		coverage	id normal
	148.005	1GL_T		154	1GL_N
	102.952	2GL_T		254	2GL_N
	36.5009	3GL_T		298	3GL_N
	253.235	4GL_T		651	4GL_N
	263.834	5GL_T		413	5GL_N
	712.224	6GL_T		31	6GL_N
	530.166	7GL_T		632	7GL_N
	272.017	8GL_T		126	8GL_N
	233.57	9GL_T		26	9GL_N
	206.529	10GL_T		132	10GL_N
	326.087	11GL_T		125	11GL_N
	209.926	12GL_T		41	12GL_N
	355.236	13GL_T		123	13GL_N
	129.701	14GL_T		156	14GL_N
	539.311	15GL_T		415	15GL_N
	198.712	16GL_T		198	16GL_N

## Sheet: S2_mutations
Supplementary Table 2: List of somatic and germline mutations identified in all samples.
SAMPLE ID	GENE	Status	var_freq	CHROM	POS	REF	ALT	Consequence	HGVSc	HGVSp	EXON	INTRON	SIFT	PolyPhen	FATHmm_coding	FATHMM_noncoding	CLIN_SIG	Existing_variation
1GL	FANCD2	somatic	14	chr3	10123111	C	T	stop_gained	NM_033084.3:c.3187C>T	NP_149075.2:p.Gln1063Ter	32/43				0.9796	0.98726		COSM4605102&COSM4605103
1GL	MLH1	somatic	14	chr3	37053343	C	T	missense_variant	NM_000249.3:c.578C>T	NP_000240.1:p.Ser193Leu	7/19		0.22	benign	0.94683	0.98774	pathogenic	rs63751480&CM055989
1GL	TET2	somatic	14	chr4	106196474	C	T	stop_gained	NM_001127208.2:c.4807C>T	NP_001120680.1:p.Gln1603Ter	11/11				0.96762	0.95533		COSM211738
1GL	PTEN	somatic	14	chr10	89692905	G	A	missense_variant	NM_000314.4:c.389G>A	NP_000305.3:p.Arg130Gln	5/9		0.02	probably_damaging	0.98504	0.99308	pathogenic	rs121909229&CM991081&CM981670&COSM5033&COSM5216&COSM5277&COSM5817
1GL	PALB2	somatic	14	chr16	23646927	G	A	stop_gained	NM_024675.3:c.940C>T	NP_078951.2:p.Gln314Ter	4/13				0.30721	0.27784	pathogenic	rs786203821
1GL	TP53	somatic	70	chr17	7577609	C	T	splice_acceptor_variant	NM_000546.5:c.673-1G>A			6/10			0.99631	0.99079		CS011061&TP53_g.13309G>A&COSM131547&COSM131548&COSM131549&COSM1646848&COSM1649398&COSM1725566&COSM3378445&COSM3403264&COSM344603&COSM344604&COSM344605&COSM3787443&COSM43751&COSM45135&COSM45675&COSM562645&COSM562646&COSM562647
2GL	NOTCH2	somatic	14	chr1	120471644	G	A	stop_gained	NM_024408.3:c.3847C>T	NP_077719.2:p.Gln1283Ter	23/34				0.99603	0.99612
2GL	RNASEL	germline	50	chr1	182555149	C	A	stop_gained	NM_021133.3:c.793G>T	NP_066956.1:p.Glu265Ter	2/7				0.59352	0.39874	pathogenic	rs74315364&CM020300
2GL	EGFR	somatic	68	chr7	55211080	G	A	missense_variant	NM_005228.3:c.323G>A	NP_005219.2:p.Arg108Lys	3/28			probably_damaging	0.99561	0.99602	likely_pathogenic	rs1057519828&COSM1559806&COSM21683&COSM4970170&COSM5576118
3GL	NOTCH2	somatic	15	chr1	120479952	G	A	stop_gained	NM_024408.3:c.3475C>T	NP_077719.2:p.Gln1159Ter	21/34				0.96082	0.98004
3GL	EGFR	somatic	22	chr7	55211080	G	A	missense_variant	NM_005228.3:c.323G>A	NP_005219.2:p.Arg108Lys	3/28			probably_damaging	0.99561	0.99602	likely_pathogenic	rs1057519828&COSM1559806&COSM21683&COSM4970170&COSM5576118
3GL	TP53	somatic	18	chr17	7577120	C	T	missense_variant	NM_000546.5:c.818G>A	NP_000537.3:p.Arg273His	8/11		0.13	possibly_damaging	0.99523	0.98829	pathogenic	rs28934576&CM920677&CM004342&CM010472&TP53_g.13798G>A&COSM10660&COSM10779&COSM1640828&COSM1645335&COSM1646808&COSM165077&COSM318169&COSM3356963&COSM3675521&COSM3726798&COSM43896&COSM44440&COSM99729
4GL	CREBBP	somatic	16	chr16	3900402	A	G	stop_gained	NM_004380.2:c.694A>G	NP_004371.2:p.Gln232Ter	2/31							COSM88758
5GL	MSH2	somatic	72	chr2	47703546	TG	T	frameshift_variant	NM_000251.2:c.2050del	NP_000242.1:p.Val684Ter	13/16							CM085561
5GL	ATR	somatic	14	chr3	142168380	ACT	A	frameshift_variant	NM_001184.3:c.7824_7825del	NP_001175.2:p.Arg2608SerfsTer9	47/47							rs767609266
5GL	MET	somatic	48	chr7	116411923	C	T	missense_variant	NM_001127500.2:c.2962C>T	NP_001120972.1:p.Arg988Cys	14/21		0.02	benign	0.83023	0.98607	likely_pathogenic	rs34589476&CM068009
5GL	ABL1	somatic	57	chr9	133760591	TCGG	TTGA	missense_variant	NM_007313.2:c.2972_2974delinsTGA	NP_009297.2:p.Ser991_Gly992delinsLeuArg	11/11
5GL	PTEN	somatic	63	chr10	89711979	GT	G	frameshift_variant	NM_000314.4:c.600del	NP_000305.3:p.Phe200LeufsTer21	6/9
5GL	TP53	somatic	83	chr17	7577120	C	T	missense_variant	NM_000546.5:c.818G>A	NP_000537.3:p.Arg273His	8/11		0.13	possibly_damaging	0.99523	0.98829	pathogenic	rs28934576&CM920677&CM004342&CM010472&TP53_g.13798G>A&COSM10660&COSM10779&COSM1640828&COSM1645335&COSM1646808&COSM165077&COSM318169&COSM3356963&COSM3675521&COSM3726798&COSM43896&COSM44440&COSM99729
5GL	TP53	somatic	17	chr17	7579377	G	A	stop_gained	NM_000546.5:c.310C>T	NP_000537.3:p.Gln104Ter	4/11
6GL	ARID1A	somatic	15	chr1	27058048	C	T	stop_gained	NM_006015.4:c.1756C>T	NP_006006.3:p.Gln586Ter	3/20				0.96198	0.96994		COSM1667287
6GL	MUTYH	germline	52	chr1	45797228	C	T	missense_variant	NM_001128425.1:c.1187G>A	NP_001121897.1:p.Gly396Asp	13/16			probably_damaging	0.99757	0.99522	pathogenic	rs36053993&CM020287
8GL	ARID1A	somatic	14	chr1	27105955	C	T	stop_gained	NM_006015.4:c.5566C>T	NP_006006.3:p.Gln1856Ter	20/20				0.95435	0.9781		COSM51442
8GL	SETD2	somatic	16	chr3	47163266	AC	A	frameshift_variant	NM_014159.6:c.2859del	NP_054878.5:p.Leu954TyrfsTer28	3/21
8GL	PTEN	somatic	15	chr10	89717695	C	CT	frameshift_variant	NM_000314.4:c.723dup	NP_000305.3:p.Glu242Ter	7/9
8GL	NF1	somatic	17	chr17	29486062	ATC	A	frameshift_variant	XM_005257983.1:c.246_247del	XP_005258040.1:p.Gln83ValfsTer23	3/59							rs771115661
9GL	PTEN	somatic	48	chr10	89717712	C	T	missense_variant	NM_000314.4:c.737C>T	NP_000305.3:p.Pro246Leu	7/9		0.06	benign	0.97451	0.99292	pathogenic	rs587782350&CM991083&COSM4606376&COSM5111
9GL	TP53	somatic	84	chr17	7578552	G	T	stop_gained	NM_000546.5:c.378C>A	NP_000537.3:p.Tyr126Ter	5/11				0.98279	0.98182		TP53_g.12366C>A&COSM10862&COSM10888&COSM2744959&COSM2744960&COSM2744961&COSM2744962&COSM2744963&COSM3723942&COSM4271993&COSM44196&COSM673517&COSM99944&COSM99945&COSM99946
10GL	PTEN	somatic	14	chr10	89692803	C	T	missense_variant	NM_000314.4:c.287C>T	NP_000305.3:p.Pro96Leu	5/9			probably_damaging	0.97868	0.99162		CM110121&CM020754&CD115952&COSM5090&COSM5265
10GL	TP53	somatic	34	chr17	7577142	C	T	missense_variant	NM_000546.5:c.796G>A	NP_000537.3:p.Gly266Arg	8/11		0.03	probably_damaging	0.99596	0.99385		TP53_g.13776G>A&COSM10794&COSM11205&COSM1559475&COSM1645293&COSM2744545&COSM297539&COSM318165&COSM3388175&COSM4271770&COSM44891&COSM45227&COSM4781713&COSM4781714
12GL	MUTYH	germline	51	chr1	45797228	C	T	missense_variant	NM_001128425.1:c.1187G>A	NP_001121897.1:p.Gly396Asp	13/16			probably_damaging	0.99757	0.99522	pathogenic	rs36053993&CM020287
12GL	MSH6	somatic	40	chr2	48033753	G	T	stop_gained	NM_000179.2:c.3964G>T	NP_000170.1:p.Glu1322Ter	9/10				0.98843	0.97392		COSM288679
12GL	NFE2L2	somatic	40	chr2	178098731	A	G	splice_donor_variant	NM_006164.4:c.312+2T>C			2/4			0.99694	0.98922
12GL	PMS1	somatic	41	chr2	190719829	A	G	missense_variant	NM_001321047.1:c.1831A>G	NP_001307976.1:p.Thr611Ala	9/13		0.16	benign	0.97441	0.98339
12GL	CTNNB1	somatic	27	chr3	41275753	C	T	missense_variant	XM_005264887.1:c.1648C>T	XP_005264944.1:p.Arg550Cys	11/16		0.05	probably_damaging	0.99737	0.99655
12GL	APC	somatic	31	chr5	112174732	C	A	stop_gained	XM_005271975.1:c.3441C>A	XP_005272032.1:p.Tyr1147Ter	16/16				0.85653	0.90862		CD972000&CM106367&CM058099&COSM3607573
12GL	RAD50	somatic	39	chr5	131972871	C	T	stop_gained	NM_005732.3:c.3454C>T	NP_005723.2:p.Arg1152Ter	22/25				0.98994	0.99312	pathogenic	rs745797941
12GL	KRAS	somatic	27	chr12	25378565	A	T	missense_variant	NM_033360.3:c.433T>A	NP_203524.1:p.Ser145Thr	4/6			probably_damaging	0.99718	0.99314
12GL	TP53	somatic	21	chr17	7577022	G	A	stop_gained	NM_000546.5:c.916C>T	NP_000537.3:p.Arg306Ter	8/11				0.94691	0.93242	pathogenic	rs121913344&CM971506&COSM10663&COSM1640820&COSM3388168&COSM44631&COSM99947
12GL	TP53	somatic	38	chr17	7577539	G	A	missense_variant	NM_000546.5:c.742C>T	NP_000537.3:p.Arg248Trp	7/11			probably_damaging	0.93987	0.97323	pathogenic	rs121912651&CM900211&CM010465&COSM10656&COSM11564&COSM1189381&COSM1189382&COSM1189383&COSM120005&COSM120006&COSM120007&COSM1640831&COSM2744594&COSM3388183&COSM4271789&COSM44920&COSM45116
12GL	ATRX	somatic	63	chrX	76918898	C	A	stop_gained	NM_000489.3:c.4093G>T	NP_000480.2:p.Glu1365Ter	12/35				0.90635	0.98117
14GL	FGFR1	somatic	93	chr8	38272305	TCTT	TGTC	missense_variant	NM_001174067.1:c.2059_2061delinsGAC	NP_001167538.1:p.Lys687Asp	15/19
15GL	BRAF	somatic	35	chr7	140453136	A	T	missense_variant	XM_005250045.1:c.1799T>A	XP_005250102.1:p.Val600Glu	15/19				0.98542	0.9947	pathogenic	CM112509&rs113488022&COSM18443&COSM476&COSM6137
15GL	TP53	somatic	62	chr17	7578276	AGGAG	AGGGAG	frameshift_variant	NM_000546.5:c.572_573insC	NP_000537.3:p.Gln192SerfsTer17	6/11
16GL	PTEN	somatic	12	chr10	89692787	G	T	stop_gained	NM_000314.4:c.271G>T	NP_000305.3:p.Glu91Ter	5/9				0.98966	0.99205		COSM5202&COSM5299
